# Supplementary material for: Understanding the Dynamic of POMS Infection and the Role of Microbiota Composition in the Survival of Pacific Oysters, Crassostrea gigas
Source: Microbiol Spectr. 2022 Oct 31;10(6):e01959-22. doi: 10.1128/spectrum.01959-22 (PMC9769987; doi:10.1128/spectrum.01959-22)
Supplement: Supplemental file 2 — Table S1. Download spectrum.01959-22-s0002.xlsx, XLSX file, 0.03 MB [file spectrum.01959-22-s0002.xlsx]

## Sheet: Read_counts_OsHV
Sample	Input	Quality filtering	Forward denoising	Reverse denoising	Merging	Chimera removal
Negcontrol1V	50197	40627	40557	40498	40234	40021
Negcontrol2V	75103	54021	53953	53770	52881	52832
negcontrolOM	118078	85552	85394	85349	84944	84753
OM-B1blank	81669	65209	65012	65053	64613	64383
OM-B2blank	162172	120099	119780	119682	118778	118131
OM-B3blank	137285	111671	111568	111507	110518	110346
OM-B4blank	143194	115698	115487	115418	115055	114622
OystvirF0181	79349	61929	60538	60662	55619	53601
OystvirF0182	85663	67884	66875	66927	63503	62234
OystvirF0183	135853	94954	93051	92992	86656	82773
OystvirF0184	66348	55755	54900	55001	52157	50192
OystvirF0185	113451	96483	94546	94911	89100	86051
OystvirF0191	71530	58286	56866	57218	52865	49440
OystvirF0192	152660	127207	125501	125875	119653	108472
OystvirF0193	53992	43369	41988	42084	38130	36990
OystvirF0194	87587	71301	70084	69992	66093	64830
OystvirF0195	56667	44126	43317	43280	40699	40199
OystvirF0201	75663	59435	58608	58616	55380	54208
OystvirF0202	73414	59415	58188	58347	54154	52772
OystvirF0203	52732	38438	37921	37759	36168	35701
OystvirF0204	306	89	26	12	12	10
OystvirF0205	141645	90203	89377	89361	86092	84455
OystvirF0211	42898	35147	34354	34491	32148	31333
OystvirF0212	79504	65881	65129	65184	62706	61646
OystvirF0213	124065	100915	99683	99703	95138	92573
OystvirF0214	80864	66241	65266	65434	62189	61263
OystvirF0215	59701	47428	46634	46627	43764	42932
OystvirF0221	60170	49654	48936	48937	46541	45952
OystvirF0222	50391	39328	38596	38428	36106	35351
OystvirF0223	43563	34120	33452	33466	31642	30869
OystvirF0224	70348	58199	56821	57067	53493	50747
OystvirF0225	92263	70926	70028	70091	67286	65030
OystvirF0231	61753	47164	46287	46278	42991	42120
OystvirF0232	164774	110876	109697	109666	104917	98601
OystvirF0233	82288	66987	65618	65744	61317	59759
OystvirF0234	93267	77256	75909	76128	71672	69997
OystvirF0235	57456	45872	44858	44975	42142	41275
OystvirF1141	41085	33185	32481	32494	30636	30112
OystvirF1142	61708	48853	47800	47875	44542	43504
OystvirF1143	49853	40087	39049	39193	36269	35604
OystvirF1144	132736	104363	102607	102739	94737	84146
OystvirF1145	97628	73288	72080	72273	68451	65879
OystvirF1151	73793	58714	57502	57706	53854	52675
OystvirF1152	77582	63213	61888	62181	58093	56912
OystvirF1153	66110	55252	53766	54112	50029	47794
OystvirF1154	72745	59952	58770	59096	55461	51136
OystvirF1155	79508	66074	65302	65401	62909	61950
OystvirF1161	99625	84258	82842	83194	78878	74981
OystvirF1162	72414	53893	52704	52912	49100	47926
OystvirF1163	71831	59557	58377	58588	54926	54052
OystvirF1164	79609	61543	60694	60855	57987	56886
OystvirF1171	63034	51746	50857	50935	48280	47449
OystvirF1172	84191	66744	65806	65915	62773	61339
OystvirF1173	60542	50617	49181	49577	45354	44387
OystvirF1174	75429	61071	59985	60313	56881	56034
OystvirF1175	48743	40463	39552	39708	37245	36611
OystvirF1181	73600	59744	58387	58506	54273	53178
OystvirF1182	128224	107740	105496	105931	99246	96820
OystvirF1183	49784	41813	41261	41272	39255	38615
OystvirF1184	144161	113746	112451	112613	107937	106235
OystvirF1185	102742	84878	83594	83985	79915	78690
OystvirF1191	92111	72800	71310	71327	66607	64306
OystvirF1192	115262	96392	95208	95330	90973	87453
OystvirF1193	77650	65438	64247	64464	60817	59349
OystvirF1194	54664	44051	42762	42919	39487	38640
OystvirF1195	47773	40416	39619	39781	37827	36236
OystvirFBlank3	39909	29778	29750	29743	29723	29643
OystvirFBlank4	153772	128584	128045	128492	127847	127537
OystvirW1	250237	160020	156459	156733	142917	126998
OystvirW11	140701	113955	111047	111473	99853	90284
OystvirW13	198668	155378	151319	151974	138165	125387
OystvirW14	188478	150440	147470	147802	138100	119406
OystvirW15	246026	166099	162793	162960	151803	130778
OystvirW16	196616	163877	160909	161291	151036	133603
OystvirW17	225791	191094	188617	188219	179750	153086
OystvirW18	220127	179877	177550	177882	169554	143281
OystvirW19	141135	115367	111547	111867	99615	93249
OystvirW2	104095	84744	81471	82241	74227	72309
OystvirW20	161938	130492	126672	127389	115737	106941
OystvirW21	143387	116934	112893	113791	101209	94674
OystvirW22	172638	134803	130982	131535	120147	110686
OystvirW23	117467	90917	88527	88615	81444	75105
OystvirW24	154264	126308	123299	123772	114756	105584
OystvirW25	213602	157154	152197	153154	137944	130485
OystvirW26	40882	30291	28576	28465	24465	23619
OystvirW27	191218	118702	114803	114643	102010	92877
OystvirW28	30714	24129	22206	22526	18646	17630
OystvirW29	161186	131511	126826	127716	113884	108358
OystvirW30	99594	78191	75320	75514	67136	62888
OystvirW31	145782	115764	111166	112067	98829	94660
OystvirW32	163102	125213	120443	121109	107530	102430
OystvirW33	152718	123913	120330	120846	110247	103511
OystvirW34	166898	123457	119054	119888	107609	103298
OystvirW35	118507	85820	81988	82315	71819	69308
OystvirW36	114193	90244	86482	87140	76869	73244
OystvirW37	109007	77900	74665	74974	65923	61539
OystvirW38	65319	47062	44483	44643	38290	36560
OystvirW39	60554	33096	30926	30307	25595	24308
OystvirW3S105	75073	60290	59163	59115	55543	54271
OystvirW3S5	102481	85240	82606	83022	75549	70691
OystvirW4	146044	99208	95771	95996	86542	84105
OystvirW40	61164	50163	47754	48301	42590	40743
OystvirW41	250001	209010	202763	203885	183352	170690
OystvirW42	51688	40912	39041	39191	34859	33307
OystvirW43	120870	98897	95697	96449	87129	81109
OystvirW44	66958	51224	48771	48937	42878	41011
OystvirW45	74374	59753	56859	57241	50176	48175
OystvirW46	65492	47595	45270	45349	39738	37616
OystvirW47	42417	30452	28594	28547	24558	23577
OystvirW48	52253	41366	39235	39459	34341	32747
OystvirW49	142834	106668	103100	103340	92869	88463
OystvirW5	137329	112614	109463	110096	101383	94713
OystvirW50	161780	124822	124207	124527	123193	122522
OystvirW51	161399	104636	101670	101814	90550	77951
OystvirW52	120162	101388	98366	98956	89275	79505
OystvirW53	524098	451025	444070	445374	418423	337775
OystvirW54	129729	106370	102764	103531	91833	80442
OystvirW55	210502	174313	169164	170174	153567	129122
OystvirW56	150239	119498	114986	115528	101894	89922
OystvirW57	164680	134674	129004	130177	111522	102777
OystvirW58	146842	111685	108428	109233	100393	84308
OystvirW59	107224	82089	78927	79399	69989	60935
OystvirW6	129084	101506	97902	98524	88602	85031
OystvirW60	118440	97269	93767	94643	83689	72845
OystvirW7	175015	142599	138454	139303	125835	120751
OystvirW8	206559	159379	157075	157419	147571	126144
OystvirW9	118694	90378	87379	87900	78668	73225
OystvirWBlank1	89897	65909	65835	65817	65543	63501
OystvirWBlank2	26283	19999	19965	19939	19893	16781
OystvirWC1	98385	56293	54330	53972	48622	46939
OystvirWV1	124499	94140	91746	92117	83577	80193
water	88	31	1	1	0	0
PCR-5-10-L135-LDF1331	33842	24474	23537	23301	21058	20715
PCR-5-13-L143-LDF1334	26781	19491	18575	18532	16930	16709
PCR-5-14-L144-LDF1335	35284	25639	24998	24845	23486	23260
PCR-5-17-L152-LDF1338	36131	26275	25886	25781	24659	24370
PCR-5-19-L154-LDF1340	41969	31772	30586	30613	27396	26980
PCR-5-2-L122-LDF1323	35943	26669	26165	26096	24767	24624
PCR-5-20-L155-LDF1341	9317	5339	4640	4692	3879	3752
PCR-5-21-L161-LDF1342	18440	12802	12211	12243	10884	10649
PCR-5-22-L162-LDF1343	33873	26418	25652	25584	23489	23238
PCR-5-23-L163-LDF1344	34979	25890	25237	25232	23222	23061
PCR-5-25-L165-LDF1346	33511	25660	25094	24974	23340	23227
PCR-5-26-L171-LDF1347	33897	24141	23856	23591	22772	22660
PCR-5-27-L172-LDF1348	28437	20743	19854	19832	18240	18020
PCR-5-28-L173-LDF1349	6475	3801	3417	3447	2980	2873
PCR-5-29-L174-LDF1350	31178	23298	22804	22697	21598	21448
PCR-5-3-L123-LDF1324	25769	18923	18024	17816	16085	15852
PCR-5-30-L175-LDF1351	34737	24699	24002	23851	21960	21675
PCR-5-31-Blc1-LDF1352	35634	23423	23310	23345	23132	22812
PCR-5-4-L124-LDF1325	6927	3987	3446	3501	2956	2828
PCR-5-5-L125-LDF1326	23550	16599	15864	15844	14485	14341
PCR-5-7-L132-LDF1328	23502	17448	16551	16506	14527	14304
PCR-5-8-L133-LDF1329	29141	20744	20015	19829	18277	17980
PCR-5-9-L134-LDF1330	41369	30184	29290	29168	26772	26461
PCR-6-1-L1081-LDF1354	36249	26929	26487	26419	25297	25136
PCR-6-10-L1095-LDF1363	27997	20128	19352	19229	17172	16946
PCR-6-11-L1101-LDF1364	30000	22613	21947	21885	20169	19942
PCR-6-12-L1102-LDF1365	6620	4037	3548	3533	3032	3010
PCR-6-13-L1103-LDF1366	21699	16359	15874	15790	14667	14583
PCR-6-14-L1104-LDF1367	19168	12248	11593	11492	10247	9999
PCR-6-15-L1105-LDF1368	24297	18324	17560	17556	15857	15633
PCR-6-17-L1112-LDF1370	28326	20910	20301	20094	18445	18226
PCR-6-18-L1113-LDF1371	32363	23846	23250	23106	21659	21432
PCR-6-19-L1114-LDF1372	33168	25362	24733	24646	22838	22580
PCR-6-2-L1082-LDF1355	33096	25617	25001	24793	23058	22847
PCR-6-20-L1115-LDF1373	8681	5406	4909	4929	4326	4224
PCR-6-21-L1121-LDF1374	13346	8079	7624	7651	6662	6504
PCR-6-22-L1122-LDF1375	37781	27025	26294	26108	23734	23334
PCR-6-23-L1123-LDF1376	32768	24373	23611	23451	20940	20542
PCR-6-24-L1124-LDF1377	50531	36224	35462	35055	32517	32024
PCR-6-25-L1125-LDF1378	36982	26853	26160	26000	24262	24000
PCR-6-26-L1131-LDF1379	32652	23658	23123	23048	21589	21288
PCR-6-29-L1134-LDF1382	21162	14711	13676	13750	11696	11484
PCR-6-3-L1083-LDF1356	34136	25912	25328	25222	23545	23388
PCR-6-30-L1135-LDF1383	41877	29931	29021	28740	26128	25570
PCR-6-5-L1085-LDF1358	33796	25251	25003	24966	24102	24007
PCR-6-6-L1091-LDF1359	34316	24502	23837	23599	21688	21384
PCR-6-8-L1093-LDF1361	41934	31496	30909	30784	29149	28908
PCR-6-9-L1094-LDF1362	33617	24864	23904	23605	21051	20676
Mean	88446.4	68851.2	67182.5	67349.2	62320.3	58555.7
Total	15920350	12393222	12092846	12122861	11217647	10540022
Percent of retained read after each pre-processing step		77.8452	75.9584		70.4611	66.2047
