# Supplementary material for: Understanding the Dynamic of POMS Infection and the Role of Microbiota Composition in the Survival of Pacific Oysters, Crassostrea gigas
Source: Microbiol Spectr. 2022 Oct 31;10(6):e01959-22. doi: 10.1128/spectrum.01959-22 (PMC9769987; doi:10.1128/spectrum.01959-22)
Supplement: Supplemental file 3 — Table S2. Download spectrum.01959-22-s0003.xlsx, XLSX file, 0.02 MB [file spectrum.01959-22-s0003.xlsx]

## Sheet: lmer_richness
Sup Table 2A: Linear mixed-effects model testing difference in bacterial richness between treatments, family types and collection dates, and their interaction terms.
Parameter	Coefficient	CI	CI_low	CI_high	t	df_error	p	Effects	Group	Std_Coefficient	Std_Coefficient_CI_low	Std_Coefficient_CI_high	Fit
(Intercept)	248.142	0.95	204.83	291.453	11.2735	307	6.73508e-25	fixed		-0.334731	-0.872819	0.203356	NA
treatment new [Normoxia /Virus]	-30.8603	0.95	-87.7491	26.0285	-1.06742	307	0.286619	fixed		-0.383397	-1.09016	0.323368	NA
family typeSR [Resistant]	15.78	0.95	-14.1681	45.728	1.03681	307	0.300638	fixed		0.196044	-0.176019	0.568107	NA
family typeSR [Highly resistant]	-13.7915	0.95	-51.8808	24.2979	-0.712477	307	0.476711	fixed		-0.17134	-0.644548	0.301868	NA
collection date [2019-09-25]	61.2327	0.95	13.5943	108.871	2.52924	307	0.0119315	fixed		0.760733	0.16889	1.35258	NA
treatment new [Normoxia /Virus] * family typeSR [Resistant]	-19.7277	0.95	-79.5302	40.0748	-0.649113	307	0.516751	fixed		-0.245089	-0.988053	0.497875	NA
treatment new [Normoxia /Virus] * family typeSR [Highly resistant]	39.7002	0.95	-32.8334	112.234	1.077	307	0.282324	fixed		0.49322	-0.407909	1.39435	NA
family typeSR [Resistant] * collection date [2019-09-25]	-21.4272	0.95	-73.6853	30.8309	-0.806817	307	0.420397	fixed		-0.266203	-0.915439	0.383032	NA
family typeSR [Highly resistant] * collection date [2019-09-25]	10.0497	0.95	-54.9332	75.0327	0.304312	307	0.761097	fixed		0.124854	-0.68247	0.932179	NA
NA	42.6938	0.95	NA	NA	NA	NA	NA	random	tank	NA	NA	NA	NA
NA	72.6397	0.95	NA	NA	NA	NA	NA	random	Residual	NA	NA	NA	NA
NA	NA	NA	NA	NA	NA	NA	NA	NA	NA	NA	NA	NA	NA
AIC	NA	NA	NA	NA	NA	NA	NA	NA	NA	NA	NA	NA	3591.49
BIC	NA	NA	NA	NA	NA	NA	NA	NA	NA	NA	NA	NA	3632.88
R2 (conditional)	NA	NA	NA	NA	NA	NA	NA	NA	NA	NA	NA	NA	0.31664
R2 (marginal)	NA	NA	NA	NA	NA	NA	NA	NA	NA	NA	NA	NA	0.0805753
Sigma	NA	NA	NA	NA	NA	NA	NA	NA	NA	NA	NA	NA	72.6397

## Sheet: lmer_shannon
Sup Table 2B: Linear mixed-effects model testing difference in bacterial Shannon diveristy between treatments, family types and collection dates, and their interaction terms
Parameter	Coefficient	CI	CI_low	CI_high	t	df_error	p	Effects	Group	Std_Coefficient	Std_Coefficient_CI_low	Std_Coefficient_CI_high	Fit
(Intercept)	3.80686	0.95	3.43302	4.1807	20.0376	307	1.0675e-57	fixed		-0.399192	-0.943782	0.145397	NA
treatment new [Normoxia /Virus]	-0.138154	0.95	-0.606335	0.330027	-0.580649	307	0.561903	fixed		-0.201256	-0.883277	0.480766	NA
family typeSR [Resistant]	0.14908	0.95	-0.0971137	0.395273	1.19153	307	0.234365	fixed		0.217171	-0.14147	0.575813	NA
family typeSR [Highly resistant]	-0.126755	0.95	-0.439871	0.18636	-0.796573	307	0.426315	fixed		-0.184651	-0.640781	0.27148	NA
collection date [2019-09-25]	0.487995	0.95	0.0961115	0.879878	2.45032	307	0.014831	fixed		0.710885	0.14001	1.28176	NA
treatment new [Normoxia /Virus] * family typeSR [Resistant]	-0.452889	0.95	-0.944488	0.0387095	-1.81278	307	0.0708426	fixed		-0.659745	-1.37588	0.05639	NA
treatment new [Normoxia /Virus] * family typeSR [Highly resistant]	0.0217102	0.95	-0.574547	0.617967	0.0716462	307	0.94293	fixed		0.0316262	-0.83697	0.900222	NA
family typeSR [Resistant] * collection date [2019-09-25]	0.0377841	0.95	-0.391809	0.467377	0.173067	307	0.862713	fixed		0.0550419	-0.570767	0.680851	NA
family typeSR [Highly resistant] * collection date [2019-09-25]	0.300064	0.95	-0.23414	0.834269	1.10527	307	0.269906	fixed		0.437118	-0.341083	1.21532	NA
NA	0.378531	0.95	NA	NA	NA	NA	NA	random	tank	NA	NA	NA	NA
NA	0.597113	0.95	NA	NA	NA	NA	NA	random	Residual	NA	NA	NA	NA
NA	NA	NA	NA	NA	NA	NA	NA	NA	NA	NA	NA	NA	NA
AIC	NA	NA	NA	NA	NA	NA	NA	NA	NA	NA	NA	NA	625.088
BIC	NA	NA	NA	NA	NA	NA	NA	NA	NA	NA	NA	NA	666.471
R2 (conditional)	NA	NA	NA	NA	NA	NA	NA	NA	NA	NA	NA	NA	0.371649
R2 (marginal)	NA	NA	NA	NA	NA	NA	NA	NA	NA	NA	NA	NA	0.119131
Sigma	NA	NA	NA	NA	NA	NA	NA	NA	NA	NA	NA	NA	0.597113

## Sheet: lmer_simpson
Sup Table 2C: Linear mixed-effects model testing difference in bacterial Simpson diveristy between treatments, family types and collection dates, and their interaction terms.
Parameter	Coefficient	CI	CI_low	CI_high	t	df_error	p	Effects	Group	Std_Coefficient	Std_Coefficient_CI_low	Std_Coefficient_CI_high	Fit
(Intercept)	0.887487	0.95	0.851245	0.92373	48.1847	307	3.37863e-145	fixed		-0.445692	-1.01275	0.121365	NA
treatment new [Normoxia /Virus]	0.00432192	0.95	-0.0395816	0.0482255	0.193705	307	0.846535	fixed		0.0676217	-0.619303	0.754547	NA
family typeSR [Resistant]	0.0198818	0.95	-0.00318967	0.0429532	1.69568	307	0.0909602	fixed		0.311075	-0.0499062	0.672056	NA
family typeSR [Highly resistant]	-0.00612871	0.95	-0.0354713	0.0232139	-0.410992	307	0.681365	fixed		-0.0958912	-0.554993	0.36321	NA
collection date [2019-09-25]	0.0365096	0.95	-0.000229557	0.0732488	1.95543	307	0.0514397	fixed		0.571238	-0.0035917	1.14607	NA
treatment new [Normoxia /Virus] * family typeSR [Resistant]	-0.0406535	0.95	-0.0867215	0.00541447	-1.73645	307	0.0834873	fixed		-0.636074	-1.35686	0.084716	NA
treatment new [Normoxia /Virus] * family typeSR [Highly resistant]	-0.025411	0.95	-0.0812868	0.0304648	-0.894874	307	0.371556	fixed		-0.397586	-1.27183	0.476659	NA
family typeSR [Resistant] * collection date [2019-09-25]	-0.00122375	0.95	-0.0414819	0.0390344	-0.0598138	307	0.952343	fixed		-0.019147	-0.649035	0.610741	NA
family typeSR [Highly resistant] * collection date [2019-09-25]	0.0292622	0.95	-0.0207995	0.0793239	1.15018	307	0.250966	fixed		0.457843	-0.325434	1.24112	NA
NA	0.0373067	0.95	NA	NA	NA	NA	NA	random	tank	NA	NA	NA	NA
NA	0.0559551	0.95	NA	NA	NA	NA	NA	random	Residual	NA	NA	NA	NA
NA	NA	NA	NA	NA	NA	NA	NA	NA	NA	NA	NA	NA	NA
AIC	NA	NA	NA	NA	NA	NA	NA	NA	NA	NA	NA	NA	-837.584
BIC	NA	NA	NA	NA	NA	NA	NA	NA	NA	NA	NA	NA	-796.202
R2 (conditional)	NA	NA	NA	NA	NA	NA	NA	NA	NA	NA	NA	NA	0.360182
R2 (marginal)	NA	NA	NA	NA	NA	NA	NA	NA	NA	NA	NA	NA	0.0757682
Sigma	NA	NA	NA	NA	NA	NA	NA	NA	NA	NA	NA	NA	0.0559551
