# Supplementary material for: Understanding the Dynamic of POMS Infection and the Role of Microbiota Composition in the Survival of Pacific Oysters, Crassostrea gigas
Source: Microbiol Spectr. 2022 Oct 31;10(6):e01959-22. doi: 10.1128/spectrum.01959-22 (PMC9769987; doi:10.1128/spectrum.01959-22)
Supplement: Supplemental file 4 — Table S3. Download spectrum.01959-22-s0004.xlsx, XLSX file, 0.02 MB [file spectrum.01959-22-s0004.xlsx]

## Sheet: lmer_richness
Table 3A: Linear mixed-effects model testing difference in bacterial richness between treatments, family types and collection dates, and their interaction terms.
Parameter	Coefficient	CI	CI_low	CI_high	t	df_error	p	Effects	Group	Std_Coefficient	Std_Coefficient_CI_low	Std_Coefficient_CI_high	Fit
(Intercept)	750.01	0.95	620.406	879.614	11.423	171	8.07957e-23	fixed		0.0926564	-0.435437	0.620749	NA
treatment [Virus]	-66.9224	0.95	-250.931	117.086	-0.717903	171	0.473797	fixed		-0.365923	-1.11313	0.381284	NA
infection time	-0.256704	0.95	-0.689865	0.176457	-1.16981	171	0.243704	fixed		-0.114855	-0.308662	0.0789507	NA
treatment [Virus] * infection time	-0.155987	0.95	-0.775716	0.463743	-0.496841	171	0.619939	fixed		-0.0697919	-0.347073	0.207489	NA
NA	112.575	0.95	NA	NA	NA	NA	NA	random	tank	NA	NA	NA	NA
NA	209.838	0.95	NA	NA	NA	NA	NA	random	Residual	NA	NA	NA	NA
NA	NA	NA	NA	NA	NA	NA	NA	NA	NA	NA	NA	NA	NA
AIC	NA	NA	NA	NA	NA	NA	NA	NA	NA	NA	NA	NA	2400.2
BIC	NA	NA	NA	NA	NA	NA	NA	NA	NA	NA	NA	NA	2419.25
R2 (conditional)	NA	NA	NA	NA	NA	NA	NA	NA	NA	NA	NA	NA	0.264076
R2 (marginal)	NA	NA	NA	NA	NA	NA	NA	NA	NA	NA	NA	NA	0.052265
Sigma	NA	NA	NA	NA	NA	NA	NA	NA	NA	NA	NA	NA	209.838

## Sheet: lmer_shannon
Table 3B: Linear mixed-effects model testing difference in bacterial Shannon diveristy between treatments, family types and collection dates, and their interaction terms.
Parameter	Coefficient	CI	CI_low	CI_high	t	df_error	p	Effects	Group	Std_Coefficient	Std_Coefficient_CI_low	Std_Coefficient_CI_high	Fit
(Intercept)	5.05902	0.95	4.81188	5.30615	40.4078	171	2.10554e-89	fixed		0.192264	-0.15108	0.535608	NA
treatment [Virus]	-0.352856	0.95	-0.705612	-9.94072e-05	-1.97449	171	0.0499362	fixed		-0.469928	-0.956425	0.0165688	NA
infection time	-0.000847085	0.95	-0.00204896	0.000354788	-1.39124	171	0.165961	fixed		-0.142104	-0.343726	0.059518	NA
treatment [Virus] * infection time	0.000539711	0.95	-0.00117876	0.00225818	0.619942	171	0.536121	fixed		0.0905401	-0.197745	0.378825	NA
NA	0.166132	0.95	NA	NA	NA	NA	NA	random	tank	NA	NA	NA	NA
NA	0.589685	0.95	NA	NA	NA	NA	NA	random	Residual	NA	NA	NA	NA
NA	NA	NA	NA	NA	NA	NA	NA	NA	NA	NA	NA	NA	NA
AIC	NA	NA	NA	NA	NA	NA	NA	NA	NA	NA	NA	NA	362.191
BIC	NA	NA	NA	NA	NA	NA	NA	NA	NA	NA	NA	NA	381.248
R2 (conditional)	NA	NA	NA	NA	NA	NA	NA	NA	NA	NA	NA	NA	0.133587
R2 (marginal)	NA	NA	NA	NA	NA	NA	NA	NA	NA	NA	NA	NA	0.064818
Sigma	NA	NA	NA	NA	NA	NA	NA	NA	NA	NA	NA	NA	0.589685

## Sheet: lmer_simpson
Table 3C: Linear mixed-effects model testing difference in bacterial Simpson diveristy between treatments, family types and collection dates, and their interaction terms.
Parameter	Coefficient	CI	CI_low	CI_high	t	df_error	p	Effects	Group	Std_Coefficient	Std_Coefficient_CI_low	Std_Coefficient_CI_high	Fit
(Intercept)	0.975706	0.95	0.968331	0.98308	261.166	171	2.09363e-224	fixed		0.206002	-0.0908953	0.502899	NA
treatment [Virus]	-0.0092125	0.95	-0.019766	0.00134099	-1.72311	171	0.0866756	fixed		-0.404341	-0.825483	0.0168008	NA
infection time	-2.16428e-05	0.95	-6.13318e-05	1.80462e-05	-1.07641	171	0.283261	fixed		-0.110988	-0.314519	0.0925434	NA
treatment [Virus] * infection time	8.94202e-06	0.95	-4.7796e-05	6.568e-05	0.311096	171	0.756107	fixed		0.045856	-0.245105	0.336817	NA
NA	0.00419493	0.95	NA	NA	NA	NA	NA	random	tank	NA	NA	NA	NA
NA	0.0195661	0.95	NA	NA	NA	NA	NA	random	Residual	NA	NA	NA	NA
NA	NA	NA	NA	NA	NA	NA	NA	NA	NA	NA	NA	NA	NA
AIC	NA	NA	NA	NA	NA	NA	NA	NA	NA	NA	NA	NA	-817.896
BIC	NA	NA	NA	NA	NA	NA	NA	NA	NA	NA	NA	NA	-798.839
R2 (conditional)	NA	NA	NA	NA	NA	NA	NA	NA	NA	NA	NA	NA	0.0905765
R2 (marginal)	NA	NA	NA	NA	NA	NA	NA	NA	NA	NA	NA	NA	0.0487734
Sigma	NA	NA	NA	NA	NA	NA	NA	NA	NA	NA	NA	NA	0.0195661
